# Supplementary material for: A complex gene locus enables xyloglucan utilization in the model saprophyte Cellvibrio japonicus
Source: Mol Microbiol. 2014 Sep 17;94(2):418–33. doi: 10.1111/mmi.12776 (PMC4285296; doi:10.1111/mmi.12776)
Supplement: Supplementary file 2 — Supporting Information [file mmi0094-0418-SD2.txt]

1 
 
Supplementary Information 
Table S1: Primers used forcloning, qPCR, and mutant strain confirmation 
Primers forcloning Sequence 
Bgl35A_TOPO_F CACCGCCGCACCACTTCCTGAG
Bgl35A_TOPO_R CTGAACGCTATAGCTGGC 
Afc955A_TOPO_F CACCATGAGCGCAGAGGTG 
Afc955A_TOPO_R CTTCTGCATACTCAAGAGATACTC 
Bgl35A_Lic-F 
CATCACCACCACCACGCCGCACCACTTCCTGAGTTGTTA
TCC
Bgl35A_Lic-R 
TGAGGAGAAGGCGCGTTACTGAACGCTATAGCTGGCCAT
TTTGACACG 
  
Primers forqPCR  
Xyl31A_F CCAAGGGTAATGTGCTGCTACAAG 
Xyl31A_R CCTGGCGCAACGCATAAGAATCG 
Bgl35A_F GGAACAAATTGAGCCAGTAGAGGG 
Bgl35A_R CCACAGCAACACCAACCTTACCTTG 
TBDR_F GCTCGTTTTGATGCGGAATATGATTTCG 
TBDR_R CCAGTGTTAATATTATCGGCTTCTTTCTCG 
Afc95A_F CAGCTGTTGGCACGCCATACG 
Afc95A_R CCAATAATGCTGGTGTTGCCAGTG 
Bgl2A_F CCAACAACTCCAGGTGGTACAGC 
Bgl2A_R GATTTTCACTATCGCTTCCGGCATTC 
Bgl2B_F CGCAATGTCTGGCTCACCAAAACC 
Bgl2B_R CATCCACCGCAATACGGGCAG 
Bgl2C_F GAATACCGTTTGCGTCGCTTGAAGG 
Bgl2C_R CCATGCGATCAGCCATATCCAGTAC 
Afc95B_F GCTGTGCCAGCATATCTGGTATCAC 
Afc95B_R GACAAAAAAGCGCGAGGCCTCG 
  
 
  2 
 
 
Primers used forconfirming thebgl35A and xyl31A strain knock-out mutations 
bgl35A_P1   ATGCCACACCGATAATA 
bgl35A_P2   CAATGACGTTCAAATTGA 
bgl35A_P3   CAGGCGCTCGTAGAC 
bgl35A_P4   ATGCCACACCGATAATA 
bgl35A_P5   GTGTGGAATTGTGAGCG 
bgl35A_P6   CAATGACGTTCAAATTGA 
bgl35A_P7   GACAGTTTGATTTCTCCT
bgl35A_P8   TTAATAGCTTTACCCGC 
xyl31A_P1   ACGGCTTATAAGGCA 
xyl31A_P2   ATTTCGGTGGTAGCT 
xyl31A_P3   CAGGCGCTCGTAGAC 
xyl31A_P4   ACGGCTTATAAGGCA 
xyl31A_P5   GTGTGGAATTGTGAGCG 
xyl31A_P6   ATTTCGGTGGTAGCT 
xyl31A_P7   TGAGCTTCCGTGATG 
xyl31A_P8   GCATAACCGGAGTTATAC 
 
 
  3 
 
Table S2:  Data collection and refinement statistics for CjBgl35A native and 1-
deoxygalactonojirimycin (DGJ)ligand complex structures. 
 CjBgl35A 
(PDB4D1I) 
CjBgl35A-GDJ 
(PDB4D1J)
Data collection   
Spacegroup P1 P1
Cell dimensions   
    a, b, c(Å) 98.9, 115.8, 116.0 99.3, 116.1, 116.1 
    , , ()  90.2, 90.3, 90.4 90.0, 90.1, 90.0 
Resolution (Å) 46.0 – 1.80 (1.83 – 1.80) 46.0 – 1.80 (1.83 – 1.80) 
Rsymor Rmerge 0.063 (0.63) 0.051 (0.57) 
I/I 8.7 (1.1) 9.8 (1.4) 
Completeness (%) 96.4 (95.1) 97.1 (95.8) 
Redundancy 1.8 (1.8) 2.2 (2.1) 
   
Refinement   
Resolution (Å) 1.80 1.80 
No. (unique) reflections 459893 466658 
Rwork / Rfree 18.5 / 21.2 17.2 / 19.5 
No. atoms   
    Protein 33680 33647 
    Ligand n/a 88 
    Solvent/ions 3622 4061 
B-factors   
    Protein 30.4 28.9 
    Ligand n/a 20.3 
    Solvent/ions 36.2 37.3 
R.m.s deviations   
    Bond lengths (Å) 0.011 0.011 
    Bond angles (º) 1.48 1.47 
*Values in parentheses denote highest resolution shell. 4 
 
 
Figure S1: pH-rate profile of CjBgl35A. The followingbufferswere used at 50 mM: citrate (filled squares),
acetate (filled circles), succinate (triangles), MES (diamonds), phosphate (empty squares), and glycylglycine 
(emptycircles).  The line isan arbitrarysmoothcurve throughthe data to guide the eye. 
 5 
 
 
Figure S2: Kinetic analysis of the hydrolysis of galactosides by CjBgl35A. (A) Gal-β-PNP, (B) tamarind 
xyloglucan, and (C) XLLG. The amount ofavailable galactose, used for calculating the velocityand the kcat/Km 
value for tamarind xyloglucan, wascalculated fromthe ratio ofgalactose present inthe xyloglucan preparation
(16 %, as reported bythe manufacturer). 
  6 
 
 
 
 
Figure S3: pH-rate profile of CjAfc95A. The followingbufferswere used at 50 mM: citrate (squares), circles 
(sodiumphosphate), glycylglycine (diamonds) and glycine (triangles). 
 7 
 
 
 
Figure S4: Kinetic analysisof the hydrolysisof fucosidesby CjAfc95A. (A) L-Fuc-α-CNP, (B) XLFG, and 
(C) lettuce XyG. 
  8 
 
 
 
 
Figure S5:  ITC thermogramof GDJ binding to Bgl35A.  GDJ (390 M) bindsto Bgl35A(38.5 M) withan
average molar ratio (N) of1.01  0.0054 and average Kd of485 42 nM.
  9 
 
 
 
Figure S6: PCR confirmation of bgl35Aandxyl31A mutationsin C. japonicus. Overnight cultures of wild 
type and mutant strainswere used as template for PCR, whichwere thenrunon1% agarose gels, stained with 
ethidiumbromide, and visualized ona BioRad GelDoc XR+ system. Top panel: Schematic for suicide plasmid 
pK18mobsacB insertion into a target gene and locations of the confirmatory primers used in the PCR series. 
Bottom panel: Gel photo confirming insertional inactivation of the bgl35A (left) and xyl31A (right) genes. In 
eachcase, the primers(P1, P2, etc.) are specific to either bgl35A or xyl35A, as indicated inSupplemental Table
S1.  Lane 1, λ BstEIIDNAladder; Lane 2, PCRofbgl35Aregionfromwild type C. japonicuswithprimersP1
and P2; Lane 3 PCRofbgl35A regionfrombgl35A mutant withprimersP1 and P2; Lane 4, PCRfromwild 
type with primers P3 and P4; Lane 5, PCR fromthe bgl35Amutant withprimersP3 and P4; Lane 6, PCR from
wild type withprimersP5 and P6;Lane 7, PCRfromthe bgl35A mutant withprimersP5 and P6; Lane 8, PCR
ofinternal bgl35Aregionfromwild type withprimersP7 and P8; Lane 9, PCRofinternal bgl35A regionfrom
the bgl35A mutant with primersP7 and P8;Lane 10, λ BstEII DNAladder; Lane 11, PCRof xyl31A region 
fromwild type C. japonicuswithprimersP1 and P2; Lane 12, PCRofxyl31A regionfromxyl31A mutant with
primers P1 and P2; Lane 13, PCR from wild type with primers P3 and P4; Lane 14, PCR from the xyl31A 
mutant withprimersP3 and P4; Lane 15, PCRfromwild type withprimersP5 and P6; Lane 16, PCRfromthe 
xyl31A mutant withprimersP5 and P6; Lane 17, PCRofinternal xyl31A regionfromwild type withprimersP7 
and P8; Lane 18, PCRofinternal xyl31A regionfromthe xyl31A mutant withprimersP7 and P8.
 
gene
gene
’
gene
’’
p
K18
m
o
b
s
a
c
B
P1
P2
P7
P8
P4
P3
P7
P8
P5
P6
P7
P8
1
23
4
5
6
78
9
0.7
1.3
1.9
2.3
3.6
4
.
8
k
D
a
10
1
1
12
13
14
15
16
17
18
bgl35A xyl31A
